# Supplementary material for: Development and Validation of Analytical Methods for Radiochemical Purity of 177Lu-PSMA-1
Source: Pharmaceuticals (Basel). 2022 Apr 24;15(5):522. doi: 10.3390/ph15050522 (PMC9143309; doi:10.3390/ph15050522)
Supplement: Supplementary file 1 [file pharmaceuticals-15-00522-s001.zip]

Archive with 1 entries (1 files):
- pharmaceuticals-1687296-supplementary.pdf
